# Supplementary material for: Benefits of Participation in Clinical Trials: An Umbrella Review
Source: Int J Environ Res Public Health. 2022 Nov 21;19(22):15368. doi: 10.3390/ijerph192215368 (PMC9691211; doi:10.3390/ijerph192215368)
Supplement: Supplementary file 1 [file ijerph-19-15368-s001.zip]

Archive with 4 entries (4 files):
- Table S1. Search strings.pdf
- Table S2. Excluded studies.pdf
- Table S3. Results.pdf
- Table S4. Overlapping.pdf
